# Supplementary material for: Effects of a Chair Positioning Session on Awake Non-Intubated COVID-19 Pneumonia Patients: A Multicenter, Observational, and Pilot Study Using Lung Ultrasound
Source: J Clin Med. 2022 Oct 5;11(19):5885. doi: 10.3390/jcm11195885 (PMC9573720; doi:10.3390/jcm11195885)
Supplement: Supplementary file 1 [file jcm-11-05885-s001.zip]

Archive with 1 entries (1 files):
- jcm-1913116-supplementary.pdf
